# Supplementary material for: Batch Distillation Data for Developing Machine Learning Anomaly Detection Methods
Source: Sci Data. 2026 Mar 31;13:513. doi: 10.1038/s41597-026-07124-3 (PMC13044305; doi:10.1038/s41597-026-07124-3)
Supplement: Supplementary file 2 — Supplementary Table 1 [file 41597_2026_7124_MOESM2_ESM.xlsx]

## Sheet: Tabelle1
Label	Type	Description
Actuator	AV201	Automatic valve for inline sampling line
	AV205	Automatic valve for stopped-flow inline sampling
	AV206	Automatic valve for inline sampling return
	AV708	Automatic valve for pressure control
	AV709	Automatic valve for nitrogen supply
	AV716	Automatic valve for cooling water supply
	CHV1	Check valve after reflux pump P701
	CHV2	Check valve after distillate pump P702
	H001	Heating tape
	H002	Heating rod
	H701	Heating element
	H702	Heating element
	H704	Heating element
	H706	Heating element
	H708	Heating element
	HV001	Side-draw valve between V001 and C001
	HV002	Side-draw valve between C001 and C002
	HV003	Side-draw valve between C002 and C003
	HV004	Manual valve for sample specimen drawing
	HV005	Manual valve for connection of inline sampling line to distillate buffer
	HV006	Manual valve for product drain from V003
	HV007	Manual valve for ventilation to atmosphere
	HV008	Manual valve for liquid drain in HE004
	HV009	Manual valve for offline sampling in V001
	HV101	Manual valve for nitrogen supply of PDI702
	HV102	Manual valve for nitrogen supply of PDI701
	HV103	Manual valve, nitrogen pressure regulator
	HV202	Manual valve for closing inline sampling line
	M001	Magnetic stirrer in V001
	M701	Motor unit for lifting table
	MSC701	Motor unit for M001
	P201	Inline sampling pump
	P301	Vacuum pump
	P701	Reflux pump
	P702	Distillate pump
	PRV001	Pressure relief valve at G001
	PRV201	Pressure relief valve in front of QR201
	TCU1	Circulating thermostat for HE001, HE002, HE003
	TCU2	Circulating thermostat for HE004
	TV1	Throttle valve for pressure control
Equipment	C001	Column section with structured laboratory packing
	C002	Column section with structured laboratory packing
	C003	Column section with structured laboratory packing
	F201	Filter unit in inline sampling line
	G001	Glass unit with multiple ports
	G002	Glass unit with multiple ports
	HE001	Glass condenser unit with spiral coil and multiple ports
	HE002	Glass subcooling unit with spiral coil
	HE003	Pre-heating unit, spiral coil above column
	HE004	Condensation trap
	V001	Reboiler vessel
	V002	Buffer vessel
	V003	Distillate receiver
	V201	Pressure relief collection vessel
Sensor	CAM001	Camera at HE001
	CAM002	Camera at V002
	CAM003	Camera at V003
	FT201	Mass flux sensor
	FT703	Mass flux sensor
	FT704	Mass flux sensor
	FYI702	Flux sensor
	LS701	Level sensor
	LS702	Level sensor
	PI2	Pressure indicator(difference to ambient pressure)
	PI8	Pressure indicator for nitrogen supply
	PI201	Pressure indicator in front of QR201
	PDI701	Differential pressure sensor
	PDI702	Differential pressure sensor
	PY23	Pressure sensor
	QR201	Concentration measurement system, benchtop NMR unit
	SD001	Microphone at reflux and distillate pump
	T001	Temperature sensor
	T002	Temperature sensor
	T701	Temperature sensor
	T702	Temperature sensor
	T703	Temperature sensor
	T704	Temperature sensor
	T705	Temperature sensor
	T706	Temperature sensor
	T708	Temperature sensor
	T709	Temperature sensor
	T711	Temperature sensor
	T712	Temperature sensor
