# Supplementary material for: Batch Distillation Data for Developing Machine Learning Anomaly Detection Methods
Source: Sci Data. 2026 Mar 31;13:513. doi: 10.1038/s41597-026-07124-3 (PMC13044305; doi:10.1038/s41597-026-07124-3)
Supplement: Supplementary file 3 — Supplementary Table 2 [file 41597_2026_7124_MOESM3_ESM.xlsx]

## Sheet: Tabelle1
ID	Initial molar mixture composition	R / -	p / mbar	Heat Supply / W	No. of anomalies
batch_dist_binary_ethanol+propan-2-ol/operating_point_001	0.7/0.3	0.2	300	175	7
batch_dist_binary_ethanol+propan-2-ol/operating_point_002	0.7/0.3	1.33	300	175	3
batch_dist_ternary_acetone+butan-1-ol+methanol/operating_point_001	0.33/0.33/0.33	2	650	175	2
batch_dist_ternary_acetone+butan-1-ol+methanol/operating_point_002	0.33/0.33/0.33	1	550	140	1
batch_dist_ternary_acetone+butan-1-ol+methanol/operating_point_003	0.33/0.33/0.33	0.66	300	157.5	1
batch_dist_ternary_acetone+butan-1-ol+methanol/operating_point_004	0.33/0.33/0.33	6	350	175	1
batch_dist_ternary_acetone+butan-1-ol+methanol/operating_point_005	0.33/0.33/0.33	0.5	400	208.5	2
batch_dist_ternary_acetone+butan-1-ol+methanol/operating_point_006	0.33/0.33/0.33	0.33	700	308.5	1
batch_dist_ternary_acetone+butan-1-ol+methanol/operating_point_007	0.33/0.33/0.33	4	600	140	1
batch_dist_ternary_acetone+butan-1-ol+methanol/operating_point_008	0.33/0.33/0.33	2	500	592.5	2
batch_dist_ternary_acetone+butan-1-ol+methanol/operating_point_009	0.33/0.33/0.33	3	450	240	1
batch_dist_ternary_acetone+butan-1-ol+methanol/operating_point_010	0.33/0.33/0.33	4	500	308.5	0
batch_dist_ternary_acetone+butan-1-ol+methanol/operating_point_011	0.33/0.33/0.33	0	500	309.5	1
batch_dist_ternary_acetone+butan-1-ol+methanol/operating_point_012	0.33/0.33/0.33	2.5	500	208.5	4
batch_dist_ternary_acetone+butan-1-ol+methanol/operating_point_013	0.33/0.33/0.33	∞	500	308.5	4
batch_dist_ternary_butan-1-ol+propan-2-ol+water/operating_point_001	0.25/0.50/0.25	1	500	210	42
batch_dist_ternary_butan-1-ol+propan-2-ol+water/operating_point_002	0.25/0.50/0.25	5	500	210	9
batch_dist_ternary_butan-1-ol+propan-2-ol+water/operating_point_003	0.25/0.50/0.25	2.5	500	210	18
batch_dist_ternary_butan-1-ol+propan-2-ol+water/operating_point_004	0.6/0.3/0.1	2.5	500	210	4
batch_dist_ternary_butan-1-ol+propan-2-ol+water/operating_point_005	0.0025/0.0025/0.9950	2.5	500	210	1
batch_dist_ternary_butan-1-ol+propan-2-ol+water/operating_point_006	0.05/0.05/0.90	2.5	500	210	1
batch_dist_ternary_butan-1-ol+propan-2-ol+water/operating_point_007	0.25/0.5/0.25	5	200	210	1
batch_dist_ternary_butan-1-ol+propan-2-ol+water/operating_point_008	0.25/0.5/0.25	1	200	210	4
batch_dist_ternary_butan-1-ol+propan-2-ol+water/operating_point_009	0.25/0.5/0.25	1	450	210	7
batch_dist_ternary_butan-1-ol+propan-2-ol+water/operating_point_010	0.25/0.5/0.25	1	600	210	1
batch_dist_ternary_butan-1-ol+propan-2-ol+water/operating_point_011	0.25/0.5/0.25	2	600	210	3
batch_dist_ternary_butan-1-ol+propan-2-ol+water/operating_point_012	0.25/0.5/0.25	5	750	210	10
batch_dist_ternary_butan-1-ol+propan-2-ol+water/operating_point_013	0.25/0.5/0.25	1	600	280	2
batch_dist_ternary_butan-1-ol+propan-2-ol+water/operating_point_014	0.4/0.4/0.2	3	250	175	4
batch_dist_ternary_butan-1-ol+propan-2-ol+water/operating_point_015	0.4/0.4/0.2	3	750	175	6
batch_dist_ternary_butan-1-ol+propan-2-ol+water/operating_point_016	0.4/0.4/0.2	7.5	300	175	0
batch_dist_ternary_butan-1-ol+propan-2-ol+water/operating_point_017	0.25/0.50/0.25	1	500	175	4
batch_dist_ternary_butan-1-ol+propan-2-ol+water/operating_point_018	0.25/0.50/0.25	6	400	210	3
batch_dist_ternary_butan-1-ol+propan-2-ol+water/operating_point_019	0.25/0.50/0.25	7.5	400	210	0
batch_dist_ternary_butan-1-ol+propan-2-ol+water/operating_point_020	0.25/0.50/0.25	10	950	105	0
batch_dist_ternary_butan-1-ol+propan-2-ol+water/operating_point_021	0.25/0.50/0.25	3	600	105	3
batch_dist_ternary_butan-1-ol+propan-2-ol+water/operating_point_022	0.25/0.50/0.25	7.5	400	140	4
batch_dist_ternary_butan-1-ol+propan-2-ol+water/operating_point_023	0.25/0.50/0.25	0.5	500	157.5	2
batch_dist_ternary_butan-1-ol+propan-2-ol+water/operating_point_024	0.75/0.15/0.10	1	700	105	0
batch_dist_ternary_butan-1-ol+propan-2-ol+water/operating_point_025	0.350/0.475/0.175	1	700	105	0
batch_dist_ternary_butan-1-ol+propan-2-ol+water/operating_point_026	0.350/0.475/0.175	6	300	140	4
batch_dist_ternary_butan-1-ol+propan-2-ol+water/operating_point_027	0.350/0.475/0.175	4	600	192.5	1
batch_dist_ternary_butan-1-ol+propan-2-ol+water/operating_point_028	0.350/0.475/0.175	2	700	105	5
batch_dist_ternary_butan-1-ol+propan-2-ol+water/operating_point_029	0.350/0.475/0.175	3	550	210	7
batch_dist_ternary_butan-1-ol+propan-2-ol+water/operating_point_030	0.350/0.475/0.175	2	600	257.5	3
batch_dist_ternary_butan-1-ol+propan-2-ol+water/operating_point_031	0.350/0.475/0.175	2	700	257.5	2
batch_dist_ternary_butan-1-ol+propan-2-ol+water/operating_point_032	0.0025/0.0025/0.9950	2.5	500	208.5	1
batch_dist_ternary_butan-1-ol+propan-2-ol+water/operating_point_033	0.05/0.05/0.9	2.5	500	208.5	0
batch_dist_ternary_butan-1-ol+propan-2-ol+water/operating_point_034	0.25/0.50/0.25	0.5	500	210	0
batch_dist_ternary_butan-1-ol+propan-2-ol+water/operating_point_034	0.25/0.50/0.25	1	800	210	0
